# Supplementary material for: Comprehensive Search for Genes Involved in Thalidomide Teratogenicity Using Early Differentiation Models of Human Induced Pluripotent Stem Cells: Potential Applications in Reproductive and Developmental Toxicity Testing
Source: Cells. 2025 Feb 2;14(3):215. doi: 10.3390/cells14030215 (PMC11817626; doi:10.3390/cells14030215)
Supplement: Supplementary file 1 [file cells-14-00215-s001.zip]

Archive with 4 entries (4 files):
- Supplemental Figure-S1.TIF
- Supplemental Figure-S2.TIF
- Supplemental Figure-S3.TIF
- Supplemental Table-S1.TIF
